# Supplementary material for: Stretchable Magneto-Mechanical Configurations with High Magnetic Sensitivity Based on “Gel-Type” Soft Rubber for Intelligent Applications
Source: Gels. 2024 Jan 21;10(1):80. doi: 10.3390/gels10010080 (PMC10815761; doi:10.3390/gels10010080)
Supplement: Supplementary file 1 [file gels-10-00080-s001.zip]

Archive with 1 entries (1 files):
- gels-2831835-supplementary.pdf
